# Supplementary material for: Biomarker-Based Responder Selection and Early Prediction of Treatment Response in Hepatocellular Carcinoma: Dynamic Changes in Alpha-Fetoprotein and Des-Gamma-Carboxy Prothrombin During Atezolizumab Plus Bevacizumab Therapy
Source: Cancers (Basel). 2025 Dec 5;17(24):3891. doi: 10.3390/cancers17243891 (PMC12730933; doi:10.3390/cancers17243891)
Supplement: Supplementary file 1 [file cancers-17-03891-s001.zip]

Archive with 1 entries (1 files):
- cancers-3978407-supplementary.pdf
